# Supplementary material for: Adverse pregnancy outcomes in women with type 1 diabetes are associated with multiple alterations in the vaginal microbiome
Source: Diabetologia. 2025 Aug 7;68(11):2552–66. doi: 10.1007/s00125-025-06509-0 (PMC12534357; doi:10.1007/s00125-025-06509-0)
Supplement: Supplementary file 2 — Supplementary file2 (XLSX 78 KB) [file 125_2025_6509_MOESM2_ESM.xlsx]

## Sheet: ESM Table 1
ESM Table 1. BLASTn features classifications and representative/most probable species
Feature	Representative species	BLASTn species Classification	Genus
1201cef3fc1ad97a0abd21423644d0f6	Prevotella timonensis	Prevotella timonensis	Prevotella
38d2e7bb1e20cdb22cb2e35430e45dac	Prevotella timonensis	Prevotella timonensis	Prevotella
09de5b64c2bf71799115dd50975534ca	Prevotella timonensis	Prevotella timonensis	Prevotella
76a9e8dc662c6cf781e4cfa2803853c1	Prevotella timonensis	Prevotella timonensis	Prevotella
37d2199bbde79875b3242ddb1f6449f7	Prevotella buccalis	Prevotella buccalis	Prevotella
c0e6c2df00fe7ac6043af711c8651e15	Prevotella buccalis	Prevotella buccalis	Prevotella
8071af7cc12f37d0f0afce2b946086e3	Prevotella buccalis	Prevotella buccalis	Prevotella
6bf6e8d91cb24b5b4009182dd7fc2eac	Prevotella denticola	Prevotella denticola	Prevotella
f4ca36d28652ac8b81878bfb17601e31	Prevotella melaninogenica	Prevotella melaninogenica	Prevotella
941d2427a49d2f57f1f09a4db5c388d4	Prevotella melaninogenica	Prevotella melaninogenica	Prevotella
b2911084af0359aeb52e348bec2ec00d	Prevotella melaninogenica	Prevotella melaninogenica	Prevotella
cf4ac4dab7323c92a525d3c8a4c88100	Prevotella melaninogenica	Prevotella melaninogenica	Prevotella
cda24f60c6b51a1fe85b5f2bee17752d	Prevotella amnii	Prevotella amnii	Prevotella
299aa1726899052fb0cb4f2773dc3c98	Prevotella amnii	Prevotella amnii	Prevotella
d4acea6ccef34afcca0fc40e6df90370	Prevotella amnii	Prevotella amnii	Prevotella
b5333a9e52c82dccf4ce162d40f3add0	Prevotella bivia	Prevotella bivia	Prevotella
ee0ddbc4fa163ec536ea9d64eef56dc6	Prevotella bivia	Prevotella bivia	Prevotella
2a7dd3cf4421c13b416e8d4a40ca8eef	Prevotella bivia	Prevotella bivia	Prevotella
d4da87e4e6b05edf9642cb3207af04ca	Prevotella corporis	Prevotella corporis	Prevotella
e8555743a0e7e9c2ea9a3619f68e770a	Prevotella corporis	Prevotella corporis	Prevotella
612cd0562e6a9b1b08cfa9980ae416c4	Prevotella disiens	Prevotella disiens	Prevotella
87aa8cd3475c8e4072680eb481e1c6a6	Prevotella colorans	Prevotella colorans	Prevotella
e644f466cf38cf4cddda053d8e44e2e5	Prevotella colorans	Prevotella colorans	Prevotella
fe1e86c758c30021fe1038f3f52bc5c8	Prevotella colorans	Prevotella colorans	Prevotella
c572290114dd0b8aa6fb62142d527049	Prevotella colorans	Prevotella colorans	Prevotella
71eb382e51e6c4d73c3a0fa4481953c8	Porphyromonas bennonis	Porphyromonas bennonis	Porphyromonas
cdb499d9567f24d28f6c946151749e17	Porphyromonas somerae	Porphyromonas somerae	Porphyromonas
8dc04581f85441d5b05904fd6ae58cfe	Porphyromonas uenonis	Porphyromonas uenonis	Porphyromonas
eabb4d3aef61bdee5919c45fb8edf677	Porphyromonas uenonis	Porphyromonas uenonis	Porphyromonas
454b8b15ac0fc87d06a39afabcd32bb9	Porphyromonas asaccharolytica	Porphyromonas asaccharolytica	Porphyromonas
acd92de3ce6817af98a842705ddcf140	Shuttleworthia	Shuttleworthia	Shuttleworthia
a70d895cc71282e11dc3c0bd32d7a014	Howardella	Howardella	Howardella
385a3224d6f28fc7c5422b4eee0b678e	Howardella	Howardella	Howardella
b54a9f03dba55f7ce54fd3120e005335	Anaerococcus murdochii	Anaerococcus murdochii or Anaerococcus mediterraneensis	Anaerococcus
ccd5f1026c6a1b776c941b3f21c067d6	Anaerococcus prevotii	Anaerococcus tetradius or Anaerococcus prevotii	Anaerococcus
2bdb1f6ba9d787884b5a5e6028b666f1	Anaerococcus prevotii	Anaerococcus prevotii or Anaerococcus tetradius	Anaerococcus
9ad3743f483c26d06fff3b7bb40799de	Anaerococcus lactolyticus	Anaerococcus lactolyticus	Anaerococcus
2bd542c1ea898bf4569cf01e28ed238d	Anaerococcus obesiensis	Anaerococcus obesiensis	Anaerococcus
d313a9b0589016faf53e3ee9a504dc91	Anaerococcus hydrogenalis	Anaerococcus hydrogenalis	Anaerococcus
0285f52ddc1b9cb7c53c13bf21b6854c	Finegoldia magna	Finegoldia magna	Finegoldia
5b2fa3e5f84ba75d0b6c68419f9cf705	Parvimonas micra	Parvimonas micra	Parvimonas
8fc18eda6348bbf29fdac77b9dd85f03	Finegoldia magna	Finegoldia magna	Finegoldia
d5b1a1a540ccd8c0bcbc3c1e5cf304bb	Peptoniphilus coxii	Peptoniphilus coxii	Peptoniphilus
db26bf48bce775bf2ac2954f5dcbe0c6	Peptoniphilus lacrimalis	Peptoniphilus lacrimalis	Peptoniphilus
52767d89178c0b72f2bec65158231a6f	Peptoniphilus harei	Peptoniphilus grossensis or Peptoniphilus harei	Peptoniphilus
1c15a57c49a1a5dfc212f9580fb1d349	Peptoniphilus lacydonensis	Peptoniphilus gorbachii Peptoniphilus tyrrelliae or Peptoniphilus lacydonensis	Peptoniphilus
9efe42722388933d565b7edb5aa3353e	Peptoniphilus duerdenii	Peptoniphilus duerdenii	Peptoniphilus
3a85baf55d15b1c48ad4aa02fb8f3729	Finegoldia	Finegoldia	Finegoldia
de8e3231b4d43beece223c619efeb686	Fastidiosipila	Fastidiosipila	Fastidiosipila
7c942fbcc204080381806f4cc91f41f2	Enterococcus faecalis	Enterococcus faecalis	Enterococcus
9df9743e450924380cd7a4d3cd9c8a59	Enterococcus faecalis	Enterococcus faecalis	Enterococcus
98fcf59486d130abe9a9055704400056	Clostridium perfringens	Clostridium perfringens	Clostridium_sensu_stricto_1
74e199b646d027c0f596fade99adbe68	Clostridium colicanis	Clostridium colicanis	Clostridium_sensu_stricto_1
7e97de67dc4b842b15917ae144b270d0	Megasphaera	Megasphaera	Megasphaera
444abc41c0494c6a73eec130aaaec9ca	Veillonella montpellierensis	Veillonella montpellierensis	Veillonella
6718eb07f4a1ded94863a63d5e19474e	Veillonella atypica*	Veillonella atypica or Veillonella dispar	Veillonella
0a51c036a2a4d2cfe67c5125856bf1af	Dialister propionicifaciens	Dialister propionicifaciens	Dialister
aa3d8022b9cbe0f9d2e4897c934909a3	Dialister hominis	Dialister hominis	Dialister
b51f07b94d5d868fcfc3022c4829e89a	Dialister micraerophilus	Dialister micraerophilus	Dialister
b73bd70d047ba81753692294c5549997	Dialister micraerophilus	Dialister micraerophilus	Dialister
f6ddf3298e518eae009ec550fbc813fd	Peptostreptococcus anaerobius	Peptostreptococcus anaerobius	Peptostreptococcus
4ba057ae8af383c20e5612e9b5e91317	Bifidobacterium dentium	Bifidobacterium dentium	Bifidobacterium
df5ff4f4f1840f4b6aafc571df226813	Scardovia wiggsiae	Scardovia wiggsiae	Scardovia
d6ff7c081ad84655cd411e3a41178401	Bifidobacterium minimum	Bifidobacterium minimum or Alloscardovia omnicolens	Bifidobacterium
e54062c96879248db35b4f0992d62365	Gardnerella vaginalis	Gardnerella vaginalis	Gardnerella
f975527ad3b3242fceecc34cf21888aa	Gardnerella vaginalis	Gardnerella vaginalis	Gardnerella
cf543426bcdafacf0e47c78cf42ae86a	Gardnerella vaginalis	Gardnerella vaginalis	Gardnerella
e4f2ffbe84d93c502ee2a21a48a7ba7a	Gardnerella vaginalis	Gardnerella vaginalis	Gardnerella
8240e7e22291b566c4a8c25b50fcb51f	Gardnerella vaginalis	Gardnerella vaginalis	Gardnerella
29398c0f594f01567040fb9c6f54507a	Gardnerella vaginalis	Gardnerella vaginalis	Gardnerella
f2807e12805bb3c91abf36807efea689	Mobiluncus curtisii	Mobiluncus curtisii	Mobiluncus
2158835d87b4c00f8dd1e14a6a13bd54	Brevibacterium ravenspurgense	Brevibacterium ravenspurgense	Brevibacterium
26028f21d645424a99ac2c8af2333229	Pseudoglutamicibacter cumminsii	Pseudoglutamicibacter cumminsii Arthrobacter albus or Arthrobacter cumminsii	Pseudoglutamicibacter
88e8814de1a426f376495d4edff2add6	Corynebacterium nigricans	Corynebacterium nigricans Corynebacterium aurimucosum or Corynebacterium singulare	Corynebacterium
900e834d0add0c8269ec2e6057449e63	Corynebacterium tuberculostearicum	Corynebacterium tuberculostearicum or Corynebacterium pseudogenitalium	Corynebacterium
20cb45675c3e45a02415e630777ae001	Corynebacterium jeikeium	Corynebacterium jeikeium	Corynebacterium
30d3ed513d2487ebacec1d3806b5ccae	Lawsonella clevelandensis	Lawsonella clevelandensis	Lawsonella
128bd660980661c8e6878585150c3f48	Corynebacterium sundsvallense	Corynebacterium sundsvallense or Corynebacterium thomssenii	Corynebacterium
20efe8bff0b75d6ad3215754b1df660e	Corynebacterium genitalium	Corynebacterium genitalium	Corynebacterium
609fd7ef7178c45e2dfc26af399a030c	Corynebacterium tuscaniense	Corynebacterium tuscaniense	Corynebacterium
1880502acb0c859b4195b7c207267091	Corynebacterium pseudogenitalium	Corynebacterium pseudogenitalium	Corynebacterium
6ac29eca18c7b7271427747b410132fc	Corynebacterium coyleae	Corynebacterium coyleae or Corynebacterium mucifaciens	Corynebacterium
563395e43ea73827809d66727b023e5b	Corynebacterium amycolatum	Corynebacterium amycolatum Corynebacterium lactis or Corynebacterium jeikeium	Corynebacterium
c7a1cbc34352199b71d1530ff0668260	Actinotignum schaalii	Actinotignum schaalii or Actinotignum sanguinis	Actinotignum
aede7bae6ae3c80cca675030fc4d93d8	Varibaculum cambriense	Varibaculum cambriense or Varibaculum anthropi	Varibaculum
a852e96796cd155fc31328b1fe0bcc3f	Actinomyces neuii	Actinomyces neuii	Actinomyces
83c4e2024c8991e8309787e987f83d8e	Bifidobacterium bifidum	Bifidobacterium bifidum or Bifidobacterium longum	Bifidobacterium
042c16e5b0f6444ef0466ba21a59fbd9	Bifidobacterium breve	Bifidobacterium breve or Bifidobacterium longum	Bifidobacterium
94fab4b313d618061dce59c65dcf469e	Atopobium vaginae	Atopobium vaginae	Atopobium
b8537038badffd73044d2065b0e8e5f2	Atopobium vaginae	Atopobium vaginae	Atopobium
59e15ce6fd888c875cab9d8b2a22b9a9	Atopobium parvulum	Atopobium parvulum	Atopobium
75627e3b000529f8e60ba730ef57f867	Enterorhabdus	Enterorhabdus	Enterorhabdus
0f15a7c32f33453e8e24ba8c17193a2a	Campylobacter hominis	Campylobacter hominis	Campylobacter
9423a592c504cc78c0b13ff1543a6cfe	Campylobacter hominis	Campylobacter hominis	Campylobacter
71c9c60c7b736ce751e72a744702a09b	Campylobacter ureolyticus	Campylobacter ureolyticus Campylobacter showae or Bacteroides ureolyticus	Campylobacter
bdabd10ff749b7daa8943f8c5f96e7e0	Sneathia amnii	Sneathia amnii or Sneathia sanguinegens	Sneathia
3cd4b358c032e3839b289264811ca935	Sneathia sanguinegens	Sneathia sanguinegens or Leptotrichia sanguinegens	Sneathia
c96ce69cd194d3f083fc3d3fcd0186e0	Fusobacterium nucleatum	Fusobacterium nucleatum	Fusobacterium
41f5a1637f2ab344f71c4d2ff14ce4a2	Ureaplasma urealyticum	Ureaplasma urealyticum or Ureaplasma parvum	Ureaplasma
8c858b233888eeeea1293f40704d8315	Proteus penneri	Proteus mirabilis Proteus penneri Proteus vulgaris or Proteus cibarius	Proteus
6e37ae39569a812f7c984ba534ac91de	Escherichia-Shigella	Escherichia coli or Shigella flexneri	Escherichia-Shigella
7d35d4541ed0fb016dad07caad37f556	Klebsiella pneumoniae	Klebsiella pneumoniae Enterobacter ludwigii Enterobacter hormaechei Enterobacter cloacae or Leclercia adecarboxylata	Klebsiella
f0bc2488a11cff657a430d986e5b7c15	Streptococcus agalactiae	Streptococcus agalactiae	Streptococcus
5945608ce1a916c2b42a3b59cc630a33	Streptococcus mitis	Streptococcus mitis Streptococcus oralis Streptococcus sanguinis Streptococcus timonensis Streptococcus infantis Streptococcus pseudopneumoniae	Streptococcus
a9df114168faf9129951a8a1d913e6b9	Streptococcus anginosus	Streptococcus anginosus or Streptococcus milleri	Streptococcus
e716d8c424a91dc74faa15671716cfc1	Aerococcus christensenii	Aerococcus christensenii	Aerococcus
fa5266925cdc67882d4ad9095c624f17	Lactobacillus casei	Lactobacillus casei Lactobacillus paracasei or Lactobacillus fermentum	Lactobacillus
089ec6ae71a397221ce245e98f2ff815	Lactobacillus rhamnosus	Lactobacillus rhamnosus	Lactobacillus
eb3f938f3bc42d88da92aa249ad233b6	Lactobacillus coleohominis	Lactobacillus coleohominis	Lactobacillus
99ece1a2618af9eb0bd43b96831e7a9d	Lactobacillus vaginalis	Lactobacillus vaginalis Lactobacillus fermentum or Lactobacillus reuteri	Lactobacillus
759144d463b35d6bceead8ac855c5d10	Lactobacillus reuteri	Lactobacillus reuteri Lactobacillus frumenti or Lactobacillus oris	Lactobacillus
f2b72ea771f1b21e3edff6d643b4d218	Lactobacillus reuteri	Lactobacillus reuteri Lactobacillus frumenti or Lactobacillus oris	Lactobacillus
b73f535a4d129db7e7f5b2a2d5172883	Lactobacillus iners	Lactobacillus iners	Lactobacillus
b141e3b6803afb1e08afa9f10c582217	Lactobacillus iners	Lactobacillus iners	Lactobacillus
480f68c303a7c2ddaeab458fa38c3154	Lactobacillus iners	Lactobacillus iners	Lactobacillus
f62c647b8caa672df9b801ad8b3e05df	Lactobacillus iners	Lactobacillus iners	Lactobacillus
9178475795cc7dbcf1cb680d2c8e22f7	Lactobacillus iners	Lactobacillus iners	Lactobacillus
4698d8b3be257491db58f313dfaa88e8	Lactobacillus iners	Lactobacillus iners	Lactobacillus
6177d870253635d801597b05d7a6fde4	Lactobacillus iners	Lactobacillus iners	Lactobacillus
77f2253f0f3b27f546213b1229462a0b	Lactobacillus iners	Lactobacillus iners	Lactobacillus
eb6423a106248030f9d3d7d3f635147b	Lactobacillus iners	Lactobacillus iners	Lactobacillus
613066feb8adb32b8f9b6e87606ef9cd	Lactobacillus gasseri	Lactobacillus johnsonii Lactobacillus gasseri Lactobacillus taiwanensis or Lactobacillus acidophilus	Lactobacillus
0f3518e691c78730d94515d4b1a4b5df	Lactobacillus gasseri	Lactobacillus gasseri	Lactobacillus
56ec0496699b426a47f4d2ee6c5bb029	Lactobacillus gasseri	Lactobacillus johnsonii Lactobacillus gasseri Lactobacillus taiwanensis or Lactobacillus acidophilus	Lactobacillus
722b87cc62eead927d480372cfd729cd	Lactobacillus gasseri	Lactobacillus johnsonii Lactobacillus gasseri Lactobacillus taiwanensis or Lactobacillus acidophilus	Lactobacillus
62f8c0339cbe0d7616d622883956beb0	Lactobacillus gasseri	Lactobacillus johnsonii Lactobacillus gasseri Lactobacillus taiwanensis or Lactobacillus acidophilus	Lactobacillus
2186cace03daea836adf8d7044dbb2f2	Lactobacillus gasseri	Lactobacillus johnsonii Lactobacillus gasseri Lactobacillus taiwanensis or Lactobacillus acidophilus	Lactobacillus
10a143307f1a6ac607ae3eb014455bcd	Lactobacillus gasseri	Lactobacillus johnsonii Lactobacillus gasseri Lactobacillus taiwanensis or Lactobacillus acidophilus	Lactobacillus
c2740cd18866abd84f49d6f8e04b0870	Lactobacillus gasseri	Lactobacillus johnsonii Lactobacillus gasseri Lactobacillus taiwanensis or Lactobacillus acidophilus	Lactobacillus
225c1c768b31ff866a02755e98cbf373	Lactobacillus gasseri	Lactobacillus johnsonii Lactobacillus gasseri Lactobacillus taiwanensis or Lactobacillus acidophilus	Lactobacillus
3529e053e0e90bed5d0c1075ba66db5a	Lactobacillus jensenii	Lactobacillus jensenii or Lactobacillus fornicalis	Lactobacillus
17585778cbfa99310e709cbdde8367ba	Lactobacillus jensenii	Lactobacillus jensenii	Lactobacillus
8d4420678f0ba0bfac91e207e50383d8	Lactobacillus jensenii	Lactobacillus jensenii	Lactobacillus
463b2f0461c807f6f6a2ebd7bcff9c7a	Staphylococcus epidermidis	Staphylococcus epidermidis	Staphylococcus
297edc18fabd1d1b3234f8ef062a36c2	Facklamia hominis	Facklamia hominis	Facklamia
9002ee8e03d4dfdf26665209e354ce2f	Enterococcus durans	Enterococcus faecalis Enterococcus faecium or Enterococcus durans	Enterococcus
e2e3f56ff67e58b8ed85adfea068473c	Lactobacillus gallinarum	Lactobacillus gallinarum or Streptococcus anginosus	Lactobacillus
9b4672fc630f7c107a71370bea1d4401	Lactobacillus delbrueckii	Lactobacillus delbrueckii	Lactobacillus
dfca2e34874858b228c61de7ad0aa540	Lactobacillus crispatus	Lactobacillus acidophilus Lactobacillus crispatus or Lactobacillus gallinarum	Lactobacillus
b7dea977d8883d749d573c1d5e9c1738	Lactobacillus crispatus	Lactobacillus acidophilus Lactobacillus crispatus or Lactobacillus gallinarum	Lactobacillus
18e4d08964d1a9f91fd8ba553be9c669	Lactobacillus helveticus	Lactobacillus acidophilus Lactobacillus helveticus Lactobacillus suntoryeus or Lactobacillus gallinarum	Lactobacillus
3572ed808ef0a5b6705e774e11358c14	Lactobacillus helveticus	Lactobacillus acidophilus Lactobacillus helveticus or Lactobacillus suntoryeus	Lactobacillus
5eb0eb65c63a2a5336ab6f490d06a3ec	Lactobacillus crispatus	Lactobacillus crispatus	Lactobacillus
ef9bffda83b7cf61eeb185687c7cbf11	Lactobacillus crispatus	Lactobacillus crispatus	Lactobacillus
afaca9b49af3c66b6ad6b933d262a67e	Lactobacillus crispatus	Lactobacillus crispatus	Lactobacillus
63cd20d524cb4856ade3b488f180b88d	Lactobacillus jensenii	Lactobacillus jensenii	Lactobacillus
998f079edd3b91c626a01abac37b69a6	Lactobacillus jensenii	Lactobacillus jensenii	Lactobacillus
80948867053302368e4130c0ed868c55	Lactobacillus crispatus	Lactobacillus acidophilus Lactobacillus crispatus or Lactobacillus gallinarum	Lactobacillus
7d4f563129c09910592ced1e135c6d84	Lactobacillus crispatus	Lactobacillus acidophilus Lactobacillus crispatus or Lactobacillus gallinarum	Lactobacillus
4013e5116191177db85096f176895258	Lactobacillus crispatus	Lactobacillus acidophilus Lactobacillus crispatus or Lactobacillus gallinarum	Lactobacillus
a50daebb45e418f662b5a4a3dd70f6e4	Lactobacillus crispatus	Lactobacillus acidophilus Lactobacillus crispatus or Lactobacillus gallinarum	Lactobacillus
474fed1b226d5375aaa8d9cd7edb9505	Lactobacillus crispatus	Lactobacillus acidophilus Lactobacillus crispatus or Lactobacillus gallinarum	Lactobacillus
3bba5fdea9f67041c79c61ad126b1c3f	Lactobacillus crispatus	Lactobacillus crispatus	Lactobacillus
3f235d82a7fbbb033505ee91114649c0	Lactobacillus crispatus	Lactobacillus crispatus	Lactobacillus
145e67d8a1391c92da76d4b497944f69	Lactobacillus crispatus	Lactobacillus crispatus	Lactobacillus
b0daecaeba406d1ecdfe059436a18c09	Lactobacillus crispatus	Lactobacillus crispatus	Lactobacillus
bff22ff085b93fbc6107e399cb4107af	Lactobacillus crispatus	Lactobacillus crispatus	Lactobacillus
d8443563d124801fd0c8635d1583b5fc	Lactobacillus crispatus	Lactobacillus acidophilus Lactobacillus crispatus or Lactobacillus gallinarum	Lactobacillus
bcbeacabd2e5943e62e7a4ff9d62eeec	Lactobacillus crispatus	Lactobacillus acidophilus Lactobacillus crispatus or Lactobacillus gallinarum	Lactobacillus
d5207adc73beca0b62a6144cf268dbaf	Lactobacillus crispatus	Lactobacillus acidophilus Lactobacillus crispatus or Lactobacillus gallinarum	Lactobacillus

## Sheet: ESM Table 2a
ESM Table 2a. Summary of characteristics of non-T1D and T1D pregnancies
BACTERIAL MICROBIOME	T1D status			Pre-term birth			Preeclampsia
Maternal Characteristics	Non-T1D	T1D		Term	Premature		No preeclampsia	Preeclampsia
	(N=150)	(N=160)		(N=104)	(N=44)a		(N=129)	(N=29)
Age at Conception (years)
Mean (SD)	32.2±4.5	31.9±4.7		32.0±4.2	31.6±5.7		32.1±4.3	30.8±6.3
Over 30 Years Old at Conception
Yes	102 (68.00 %)	106 (66.25 %)		73 (70.19 %)	26 (59.1 %)		89 (69 %)	16 (55.17 %)
Birth Country
Australia	122 (81.3%)	126 (78.8%)		83 (79.8%)	34 (77.3%)		101 (78.3%)	23 (79.3%)
Overseas	25 (16.7%)	31 (19.4%)		19 (18.3%)	9 (20.5%)		26 (20.2%)	5 (17.2%)
Missing	3 (2.0%)	3 (1.9%)		2 (1.9%)	1 (2.3%)		2 (1.6%)	1 (3.4%)
Maternal Education
Tertiary	90 (60.0 %)	82 (51.3 %)		56 (53.9 %)	20 (45.5 %)		70 (54.3%)	11 (37.9 %)
Secondary or less	59 (39.3 %)	74 (46.3 %)		46 (44.2 %)	22 (50.0 %)		56 (43.4 %)	17 (58.6 %)
Missing	1 (0.7 %)	4 (2.5 %)		2 (1.9 %)	2 (4.6 %)		3 (2.3 %)	1 (3.5 %)
Index of Relative Socioeconomic Disadvantage
Quintile 1 (most disadvantaged)	31 (20.7 %)	27 (16.9 %)		17 (16.4 %)	8 (18.2 %)		19 (14.7 %)	6 (20.7 %)
Quintile 2	30 (20.0 %)	28 (17.5 %)		19 (18.3 %)	7 (15.9 %)		22 (17.1 %)	6 (20.7 %)
Quintile 3	39 (26.0 %)	46 (28.8 %)		29 (27.9 %)	15 (34.1 %)		38 (29.5 %)	8 (27.6 %)
Quintile 4	28 (18.7 %)	31 (19.4 %)		23 (22.1 %)	7 (15.9 %)		25 (19.4 %)	6 (20.7 %)
Quintile 5 (least disadvantaged)	21 (14.0 %)	27 (16.9 %)		16 (15.4 %)	6 (13.6 %)		25 (19.4 %)	2 (6.9 %)
Missing	1 (0.7%)	1 (0.6%)		0 (0%)	1 (2.3%)		0 (0.0%)	1 (3.4%)
HLA 6DR
DR34	12 (8.0 %)	51 (31.9 %)		33 (31.7 %)	13 (29.6 %)		42 (32.6 %)	8 (27.6 %)
DR4X, DR44	49 (32.7 %)	62 (38.8 %)		41 (39.4 %)	17 (38.6 %)		51 (39.5 %)	11 (37.9 %)
DR3X, DR33	34 (22.7 %)	30 (18.8 %)		20 (19.2 %)	7 (15.9 %)		23 (17.8 %)	6 (20.7 %)
DRXX	54 (36.0 %)	16 (10.0 %)		10 (9.6 %)	6 (13.6 %)		13 (10.1 %)	3 (10.3 %)
Indetermined	1 (0.7 %)	1 (0.6 %)		0 (0.0 %)	1 (2.3 %)		0 (0.0 %)	1 (3.5 %)
Mode of Birth
Caesarean (emergency)	24 (16.0%)	58 (36.3%)		23 (22.1%)	35 (79.6%)		35 (27.1%)	23 (79.3%)
Premature caesarean (elective)	1 (0.7%)	12 (7.5%)		0 (0.0%)	0 (0.0%)a		10 (7.8%)	2 (6.9%)
Term caesarean (elective)	22 (14.7%)	45 (28.1%)		45 (43.3%)	0 (0.0%)		45 (34.9%)	0 (0.0%)
Vaginal (instrumental)	23 (15.3%)	18 (11.3%)		13 (12.5%)	5 (11.4%)		15 (11.6%)	2 (6.9%)
Vaginal (non-instrumental)	80 (53.3%)	27 (16.9%)		23 (22.1%)	4 (9.1%)		24 (18.6%)	2 (6.9%)
Pre-Pregnancy BMI (kg/m^2)
Median [Q1, Q3]	23.7 [21.4, 28]	25.56 [22.3, 30.6]		24.24 [21.7, 29.9]	28 [25.6, 32.2]		24.62 [22, 30.2]	28.56 [25.6, 33]
Pre-Pregnancy BMI Category
Underweight <18.5	2 (1.3 %)	3 (1.9 %)		2 ( 1.9%)	0 (0.0 %)		3 (2.3 %)	0 (0.0 %)
Normal weight (18.5–24.9)	81 (50.6 %)	67 (41.9 %)		55 (52.9 %)	8 (18.2 %)		62 (48.1 %)	5 (17.2 %)
Overweight (25–29.9)	32 (20.0 %)	42 (26.3 %)		21 (20.2 %)	17 (38.6 %)		30 (23.3 %)	10 (34.5 %)
Obese (> 30)	30 (18.8 %)	45 (28.1 %)		25 (24.0 %)	17 (38.6 %)		32 (24.8 %)	13 (44.8 %)
Missing	5 (3.0 %)	3 (1.9%)		1 (1.0 %)	2 ( 1.9 %)		2 (1.56%)	1 (3.4 %)
Maternal Smoking in Pregnancy
Yes	5 (3.33 %)	4 (2.50 %)		3 (2.88 %)	1 (2.27 %)		3 (2.33 %)	2 (6.90 %)
GBS in Pregnancy
GBS Positive	28 (18.7 %)	33 (20.6 %)		24 (23.1 %)	7 (15.9 %)		43 (33.3 %)	9 (31.0 %)
GBS Negative	78 (52.0 %)	52 (32.5 %)		35 ( 33.7%)	14 (31.8 %)		27 (20.9 %)	6 (20.7 %)
Missing	44 (29.3%)	75 (46.9%)		44 (42.3 %)	23 (52.3 %)		59 (45.7 %)	14 (48.3 %)
Genitourinary Infection in Pregnancy
Yes	17 (11.3 %)	27 (16.9 %)		15 (14.42 %)	10 (22.7 %)		21 (16.3 %)	3 (10.3 %)
Missing	13 (8.66%)	7 (4.4%)		2 ( 1.9%)	3 (6.8 %)		5 (3.9 %)	0 (0.0 %)
Pre-Eclampsia
Yes	0 (0.00 %)	29 (18.1 %)		6 (5.8 %)	21 (47.7 %)		--	--
Missing	9 (6.0%)	2 (1.3%)		2 (1.9 %)	0 (0 %)		--	--
GA at Birth (weeks)
Mean (SD)	39.3 (1.4)	37.1 (1.4)		37.89 (0.6)	35.51 (1.2)		37.38 (1.2)	35.77 (1.3)
Parity
0	68 (45.3 %)	85 (53.1 %)		50 (48.1 %)	31 (70.45 %)		64 (49.6 %)	20 (69.0 %)
1	48 (32.0 %)	54 (33.8 %)		40 (38.5 %)	9 (20.45 %)		47 (36.4 %)	7 (24.1 %)
>1	34 (22.7 %)	21 (13.1 %)		14 (13.5 %)	4 (9.09 %)		18 (14.0 %)	2 (6.9 %)
Primigravida
Yes	59 (39.3 %)	51 (31.9 %)		31 (29.8 %)	18 (40.9 %)		39 (30.2 %)	11 (37.9 %)
Nulliparous
Yes	68 (45.3 %)	85 (53.1 %)		50 (48.1 %)	31 (70.5 %)		64 (49.6 %)	20 (69.0 %)
Plurality
Single	148 (98.7 %)	158 (98.8 %)		103 (99.0 %)	44 (100.0 %)		127 (98.5 %)	29 (100.0 %)
Twin	2 (1.3 %)	2 (1.3 %)		1 (1.0 %)	0 (0.0 %)		2 (1.6 %)	0 (0.0 %)
Assisted Conception
Yes	10 (6.7 %)	17 (10.6 %)		11 (10.6 %)	5 (11.4 %)		14 (10.9 %)	3 (10.3 %)
Missing	0 (0.0%)	1 (0.6%)		0 (0.0%)	1 (2.3%)		0 (0.0%)	1 (3.4%)
HbA1c (%)
Median [Q1, Q3]	NA	6.25 [5.80, 7.00]		6.15 [5.7,6.7]	6.6 [6.1,7.4]		6.2 [5.8,6.7]	7.3 [6.5,7.7]
Missing	NA	14 (8.8%)		10 (9.6 %)	3 (6.8%)		10 (7.8 %)	2 (6.9 %)
Preterm Birth (excluding elective caesarean)
Yes	8 (5.3%)	44 ( 27.5%)a					33 (25.6%)	23 (79.3%)
a. Excludes 12 elective caesareans at <37 weeks gestation

## Sheet: ESM Table 2b
ESM Table 2b. Summary of characteristics of non-T1D and T1D pregnancies
FUNGAL MICROBIOME	T1D status			Pre-term birth			Preeclampsia
Maternal Characteristics	Non-T1D	T1D		Term	Premature		No preeclampsia	Preeclampsia
	(N=77)	(N=70)		(N=45)	(N=17)a		(N=57)	(N=11)
Age at Conception (years)
Mean (SD)	31.8 (5.0)	32.3 (4.8)		33.2 (4.0)	31.8 (6.0)		32.8 (4.3)	30.1 (6.5)
Over 30 Years Old at Conception
Yes	45 (58.4 %)	44 (62.9 %)		33 (73.3 %)	9 (52.9 %)		38 (66.7 %)	5 (45.5 %)
Birth Country
Australia	59 (76.6%)	51 (72.9%)		33 (73.3%)	12 (70.6%)		42 (73.7%)	7 (63.6%)
Overseas	15 (19.5%)	17 (24.3%)		11 (24.4%)	4 (23.5%)		14 (24.6%)	3 (27.3%)
Missing	3 (3.9%)	2 (2.9%)		1 (2.2%)	1 (5.9%)		1 (1.8%)	1 (9.1%)
Maternal Education
Tertiary	40 (51.9 %)	37 (52.9 %)		28 (62.2 %)	6 (35.3 %)		33 (57.9 %)	3 (27.3 %)
Secondary or less	33 (42.9 %)	29 (41.4 %)		15 (33.3 %)	9 (52.9 %)		21 (36.8 %)	7 (63.6 %)
Not given	4(5.2 %)	4 (5.7 %)		2 (4.4 %)	2 (11.8 %)		3 (5.3 %)	1 (9.1 %)
Index of Relative Socioeconomic Disadvantage
Quintile 1 (most disadvantaged)	16 (20.8 %)	11 (15.7 %)		7 (15.6 %)	2 (11.8 %)		7 (12.3 %)	2 (18.2 %)
Quintile 2	13 (16.9 %)	12 (17.1 %)		10 (22.2 %)	1 (5.9 %)		9 (15.8 %)	3 (27.3 %)
Quintile 3	20 (26.0 %)	22 (31.4 %)		14 (31.1 %)	6 (35.3 %)		19 (33.3 %)	3 (27.3 %)
Quintile 4	14 (18.2 %)	15 (21.4 %)		9 (20.0 %)	5 (29.4 %)		13 (22.8 %)	2 (18.2 %)
Quintile 5 (least disadvantaged)	10 (13.0 %)	10 (14.3 %)		5 (11.1 %)	3 (17.7 %)		9 (15.8 %)	1 (9.1 %)
Missing	4 (5.2%)	0 (0.0%)		0 (0.0%)	0 (0.0%)
HLA 6DR
DR34	5 (6.5%)	24 (34.3 %)		16 (35.6 %)	6 (35.3 %)		19 (33.3 %)	4 (36.4 %)
DR4X, DR44	20 (26.0%)	24 (34.3 %)		14 (31.1 %)	6 (35.3 %)		20 (35.1 %)	4 (36.4 %)
DR3X, DR33	19 (24.7%)	13 (18.6 %)		10 (22.2 %)	1 (5.9 %)		10 (17.5 %)	2 (18.2 %)
DRXX	33 (42.9%)	9 (12.9 %)		5 (11.1 %)	4 (23.5 %)		8 (14.0 %)	1 (9.1 %)
Indetermined	0 (0.0%)	0 (0.0 %)		0 (0.0 %)	0 (0.0 %)		0 (0.0 %)	0 (0.0 %)
Mode of Birth
Caesarean (emergency)	12 (15.6%)	24 (34.3%)		10 (22.2%)	14 (82.4%)		16 (28.1%)	8 (72.7%)
Premature caesarean (elective)	0 (0.0%)	8 (11.4%)		0 (0.0%)	0 (0.0%)a		6 (10.5%)	2 (18.2%)
Term caesarean (elective)	15 (19.5%)	20 (28.6%)		20 (44.4%)	0 (0.0%)		20 (35.1%)	0 (0.0%)
Vaginal (instrumental)	10 (13.0%)	5 (7.1%)		4 (8.9%)	1 (5.9%)		4 (7.0%)	0 (0.0%)
Vaginal (non-instrumental)	40 (52.0%)	13 (18.6%)		11 (24.4%)	2 (11.8%)		11 (19.3%)	1 (9.1%)
Pre-Pregnancy BMI (kg/m^2)
Median [Q1, Q3]	23.3 [21.1, 27.0]	25.5 [22.5, 30.5]		24.34 [22.2, 30.5]	27.38 [24.4, 30.1]		24.44 [22.3, 30.4]	29.11 [25.8, 33.5]
Missing	2 (2.6%)	3 (4.3%)		1 (2.2 %)	2 ( 11.8%)		2 (3.5 %)	1 ( 9.1%)
Pre-Pregnancy BMI Category
Underweight <18.5	2 (2.6 %)	2 (2.9 %)		2 (4.4 %)	0 (0.0 %)		2 (3.5 %)	0 (0.0 %)
Normal weight (18.5–24.9)	43 (55.8 %)	29 (41.4 %)		21 (46.7 %)	5 (29.4 %)		27 (47.4 %)	2 (18.2 %)
Overweight (25–29.9)	19 (24.7 %)	15 (21.4 %)		6 (13.3 %)	6 (35.3 %)		10 (17.5 %)	3 (27.3 %)
Obese (> 30)	11 (14.3 %)	21 (30.0 %)		15 (33.3 %)	4 (23.5 %)		16 (28.1 %)	5 (45.5 %)
Missing	2 (2.6%)	3 (4.3%)		1 (2.2 %)	2 ( 11.8 %)		2 (3.5 %)	1 ( 9.1%)
Maternal Smoking in Pregnancy
Yes	4 (5.4 %)	2 (2.9 %)		0 (0.0 %)	1 (5.9 %)		1 (1.8 %)	1 (9.1 %)
Household Smoking in Pregnancy
Yes	10 (13.0 %)	10 (14.3 %)		6 (13.3 %)	3 (17.7 %)		6 (10.5 %)	4 (36.4 %)
Missing	1 (1.3%)	0 (0.0%)		0 (0.0 %)	0 (0.0 %)		0 (0.0 %)	0 (0.0 %)
GBS in Pregnancy
GBS Positive	14 (18.2 %)	12 (17.1 %)		9 (20.0 %)	2 (11.8 %)		11 (19.3 %)	1 (9.1 %)
GBS Negative	42 (54.5 %)	25 (35.7 %)		17 (37.8 %)	6 (35.3 %)		22 (38.6 %)	3 (27.3 %)
Missing	21 (27.3%)	33 (47. %)		19 (42.2 %)	9 (52.9 %)		24 (42.1 %)	7 (63.63%)
Genitourinary Infection in Pregnancy
Yes	13 (16.9 %)	9 (10.0 %)		4 (8.9 %)	3 (17.7 %)		7 (12.3 %)	2 (18.2 %)
Missing	5 (6.5%)	4 (11.4%)		2 ( 4.4%)	2 (11.8 %)		4 (7.0 %)	0 (0.0 %)
Pre-Eclampsia
Yes	0 (0.0 %)	11 (15.7 %)		2 ( 4.4%)	7 (41.2 %)		--	--
Missing	0 (0.0%)	2 (2.9%)		2 ( 4.4%)	0 (0.0 %)		--	--
GA at Birth (weeks)
Mean (SD)	39.6 (1.26)	37.0 (1.44)		37.9 (0.6)	35.24 (1.3)		37.29 (1.29)	35.61 (1.49)
Parity
0	37 (48.0%)	32 (45.7 %)		19 (42.2 %)	12 (70.6 %)		24 (42.1 %)	7 (63.6 %)
1	24 (31.2%)	27 (38.6 %)		19 (42.2 %)	3 (17.7 %)		25 (43.9 %)	2 (18.2 %)
>1	16 (20.8%)	11 (15.7 %)		7 (15.6 %)	2 (11.8 %)		8 (14.0 %)	2 (18.2 %)
Primigravida
Yes	31 (41.9 %)	26 (37.1 %)		18 (40.0 %)	7 (41.2 %)		20 (35.1 %)	5 (45.5 %)
Nulliparous
Yes	35 (48.6 %)	32 (45.7 %)		19 (42.2 %)	12 (70.6 %)		24 (42.1 %)	7 (63.6 %)
Plurality
Single	77 (100.0 %)	68 (97.1 %)		44 (97.8 %)	17 (100.0 %)		55 (96.5 %)	11 (100.0 %)
Twin	0 (0.0 %)	2 (2.9 %)		1 (2.2 %)	0 (0.0 %)		2 (3.5 %)	0 (0.0 %)
Assisted Conception
Yes	4 (5.2 %)	7 (10.0 %)		5 (11.1 %)	2 (11.8 %)		5 (8.8 %)	2 (18.2 %)
Missing	0 (0.0 %)	1 (1.4 %)		0 (0.0 %)	1 (5.9 %)		0 (0.0 %)	1 (9.1%)
HbA1c (%)
Median [Q1, Q3]	NA	6.50 [5.9, 7.2]		6.2 [5.8, 6.9]	6.1 [5.6, 6.7]		6.7 [6.2, 7.4]	7.5 [7, 8]
Missing	NA	6 (8.6%)		5 (11.1 %)	1 (5.9 %)		4 (7 %)	0 (0.0 %)
Preterm Birth (excluding elective caesarean)
Yes	2 (2.6 %)	17 (24.3 %)a		--	--		16 (28.1 %)	9 (81.8 %)
aExcludes 8 elective caesareans at <37 weeks gestation

## Sheet: ESM Table 3
ESM Table 3. Frequency analysis of Lactobacillus spp.
Lactobacillus spp. distribution (presence/absence) between T1D and non-T1D
Lactobacillus spp.	T1D (160)	Non-T1D (150)
>70%	111 (71%)	98 (68%)
>80%	103 (66%)	93 (64%)
>90%	96 (61%)	80 (55%)
Binomial logistic regression testing the distribution of Lactobacillus at different relative abundances - unadjusted p values.
Lactobacillus spp.	T1D
>70%	0.56
>80%	0.79
>90%	0.29
Lactobacillus spp. distribution between T1D and non-T1D, and parity - Number of samples (percentage of samples)
	T1D			Non-T1D
Lactobacillus spp.	Nullipara (85)	Multipara (75)	All (160)	Nullipara (68)	Multipara (82)	All (150)
>70%	63 (76%)	48 (65%)	111 (71%)	50 (78%)	48 (59%)	98 (68%)
>80%	61 (73%)	42 (57%)	103 (66%)	48 (75%)	45 (56%)	93 (64%)
>90%	57 (69%)	39 (53%)	96 (61%)	42 (66%)	38 (47%)	80 (55%)
Lactobacillus spp. distribution between T1D and non-T1D and BMI - Number of samples (percentage of samples)
Lactobacillus spp.	Normal (67)	Obese (45)	Overweight (42)	Underweight (3)	All (157)
>70% - T1D	47 (70%)	30 (67%)	32 (76%)	2 (67%)	111 (71%)
>80% - T1D	45 (67%)	27 (60%)	29 (69%)	2 (67%)	103 (66%)
>90% - T1D	40 (60%)	25 (56%)	29 (69%)	2 (67%)	96 (61%)
	Normal (81)	Obese (30)	Overweight (32)	Underweight (2)	All (145)
>70% - Non-T1D	57 (70%)	18 (60%)	21 (66%)	2 (100%)	98 (68%)
>80% - Non-T1D	54 (67%)	17 (57%)	20 (62%)	2 (100%)	93 (64%)
>90% - Non-T1D	48 (59%)	13 (43%)	17 (53%)	2 (100%)	80 (55%)
Binomial logistic regression testing the distribution of Lactobacillus among T1D status at different relative
abundances (interaction with parity and BMI) - adjusted p values.
Lactobacillus spp.	Parity	BMI	T1D	Parity:T1D	BMI:T1D
>70%	0.01	0.86	0.7	0.51	0.64
>80%	0.002	0.81	0.97	0.81	0.69
>90%	0.007	0.52	0.39	0.94	0.54
T1D: Type 1 diabetes status
BMI: Body mass index
BMI:T1D; Interaction between BMI and T1D status
Parity:T1D; Interaction between parity and T1D status

## Sheet: ESM Table 4
ESM Table 4. Frequency analysis of community state types (CSTs)
CST distribution between T1D and non-T1D (each CST separately) - Number of samples (percentage of samples)
	T1D	Non-T1D	All
CST-Bifido	7 (4%)	5 (3%)	12 (4%)
CSTI	69 (43%)	54 (36%)	123 (40%)
CSTII	6 (4%)	13 (9%)	19 (6%)
CSTIII	39 (24%)	37 (25%)	76 (25%)
CSTIV	33 (21%)	34 (23%)	67 (22%)
CSTV	6 (4%)	7 (5%)	13 (4%)
Total	160	150	310
Multinomial logistic regression testing differences in frequencies of CST among T1D status (all CSTs together) - Unadjusted p value
	T1D
CSTI	0.881616
CSTII	0.147328
CSTIII	0.651794
CSTIV	0.563695
CSTV	0.54358
CST distribution between T1D and non-T1D women separated by parity - Number of samples (percentage of samples)
	T1D			Non-T1D
Parity	Nulli	Multi	All	Nulli	Multi	All
CST-Bifido	3 (4%)	4 (5%)	7 (4%)	1 (1%)	4 (5%)	5 (3%)
CSTI	48 (56%)	21 (28%)	69 (43%)	42 (62%)	12 (15%)	54 (35%)
CSTII	1 (1%)	5 (7%)	6 (4%)	1 (1%)	12 (15%)	13 (9%)
CSTIII	16 (19%)	23 (31%)	39 (24%)	11 (16%)	26 (32%)	37 (25%)
CSTIV	15 (18%)	18 (24%)	33 (21%)	10 (15%)	24 (29%)	34 (23%)
CSTV	2 (2%)	4 (5%)	6 (4%)	3 (4%)	4 (5%)	7 (5%)
Total	85	75	160	68	82	150
Distribution of CSTs between women with and without T1D separated by BMI categories - Number of samples (percentage of samples)
BMI	Normal (67)	Obese (45)	Overweight (42)	Underweight (3)	All (157)
CST-Bifido - T1D	4 (6%)	2 (4%)	1 (2%)	0 (0%)	7 (4%)
CSTI - T1D	33 (49%)	16 (36%)	18 (43%)	0 (0%)	67 (43%)
CSTII - T1D	3 (4%)	2 (4%)	1 (2%)	2 (0%)	6 (4%)
CSTIII - T1D	9 (13%)	14 (31%)	14 (33%)	2 (67%)	39 (25%)
CSTIV - T1D	14 (21%)	10 (22%)	7 (17%)	1 (33%)	32 (20%)
CSTV -T1D	4 (6%)	1 (2%)	1 (2%)	0 (0%)	6 (4%)
	Normal (81)	Obese (30)	Overweight (32)	Underweight (2)	All (145)
CST-Bifido - Non- T1D	3 (4%)	0 (0%)	2 (6%)	0 (0%)	5 (3%)
CSTI - Non-T1D	31 (38%)	9 (30%)	11 (34%)	0 (0%)	51 (35%)
CSTII - Non-T1D	7 (9%)	4 (13%)	2 (6%)	0 (0%)	13 (9%)
CSTIII - Non-T1D	23 (28%)	5 (17%)	8 (25%)	1 (50%)	37 (26%)
CSTIV - Non-T1D	14 (17%)	11 (37%)	7 (22%)	0 (0%)	32 (22%)
CSTV - Non-T1D	3 (4%)	1 (3%)	2 (6%)	1 (50%)	7 (5%)
Multinommial logistic regression test of differences in frequencies of CST among T1D status an interaction with BMI and parity - adjusted p values
	Parity	BMI	T1D	Parity:T1D	BMI:T1D
CSTI	0.02	0.35	0.88	0.22	0.63
CSTII	0.54	0.6	0.81	0.86	0.95
CSTIII	0.62	0.79	0.52	0.67	0.7
CSTIV	0.49	0.21	0.72	0.65	0.54
CSTV	0.38	0.71	0.82	0.37	0.89

## Sheet: ESM Table 5
ESM Table 5. Alpha diversity P-values. Significant p (<0.05) in bold
	Exposure variable	Adjustments		Significant interaction (P-value)	Comparison within levels of variable with interaction	p	Adjusted	Estimate^	95% Confidence interval^
		Fixed	Random				p		0.025	0.975
Bacterial Richness	T1D status	Parity, BMI	SeqBatch, motherID	..	..	0.85	0.92	1	0.85	1.15
	Pre-term birth*	Parity, BMI	SeqBatch, motherID	..	..	0.94	0.94	1	0.76	1.28
	Preeclampsia*	Parity, BMI	SeqBatch, motherID	..	..	0.65	0.65	1.06	0.81	1.41
Bacterial Chao1	T1D status	Parity, BMI	SeqBatch, motherID	..	..	0.92	0.92	1	0.85	1.16
	Pre-term birth*	Parity, BMI	SeqBatch, motherID	..	..	0.9	0.94	0.98	0.75	1.28
	Preeclampsia*	Parity, BMI	SeqBatch, motherID	..	..	0.65	0.65	1.07	0.81	1.43
Bacterial InvSimpson	T1D status	Parity, BMI	SeqBatch, motherID	..	..	0.71	0.92	1.02	0.91	1.16
	Pre-term birth*	Parity, BMI	SeqBatch, motherID	Pre-term birth:BMI (0.002)	Normal weight	0.003	0.009	1.77	1.21	2.59
					Overweight	0.74	0.74	1.06	0.76	1.46
					Obese	0.07	0.11	0.75	0.55	1.02
	Preeclampsia*	Parity, BMI	SeqBatch, motherID	Preeclampsia:BMI (0.005)	Normal weight	0.008	0.024	0.54	0.34	0.85
					Overweight	0.047	0.071	0.69	0.48	1
					Obese	0.17	0.17	1.26	0.91	1.74
Bacterial shannon	T1D status	Parity, BMI	SeqBatch, motherID	..	..	0.87	0.92	1.02	0.81	1.28
	Pre-term birth*	Parity, BMI	SeqBatch, motherID	..	..	0.52	0.94	0.88	0.59	1.29
	Preeclampsia*	Parity, BMI	SeqBatch, motherID	..	..	0.24	0.65	1.3	0.85	2.04
Fungal Richness	T1D status	Parity, BMI	..	..	..	0.44	0.79	1.1	0.86	1.41
	Pre-term birth*	Parity, BMI	..	..	..	0.21	0.37	0.74	0.46	1.18
	Preeclampsia*	Parity, BMI	..	..	..	0.88	1	0.96	0.58	1.64
Fungal Chao1	T1D status	Parity, BMI	..	..	..	0.45	0.79	1.1	0.85	1.42
	Pre-term birth*	Parity, BMI	..	..	..	0.28	0.37	0.76	0.46	1.23
	Preeclampsia*	Parity, BMI	..	..	..	0.79	1	0.93	0.56	1.65
Fungal InvSimpson	T1D status	Parity, BMI	..	..	..	0.64	0.79	1.05	0.85	1.31
	Pre-term birth*	Parity, BMI	..	..	..	0.22	0.37	0.76	0.48	1.17
	Preeclampsia*	Parity, BMI	..	..	..	0.41	1	0.82	0.53	1.35
Fungal Shannon	T1D status	Parity, BMI	..	..	..	0.79	0.79	1.06	0.7	1.58
	Pre-term birth*	Parity, BMI	..	..	..	0.56	0.56	0.79	0.35	1.76
	Preeclampsia*	Parity, BMI	..	..	..	0.81	1	0.89	0.35	2.19
T1D status: Type 1 diabetes status; levels: T1D, Non-T1D
Pre-term birth levels: Pre-term, Term
Preeclampsia levels: Preeclampsia, Non-Preeclampsia
Parity levels: Nulliparous, multiparous
BMI: Body mass index; levels: Normal weight, overweight, obese
Note: Models for testing differences in bacterial diversity were fit using lme4 -glmer.nb, while MASS - glm.nb was used for testing fungal diversity.
Note: p-values for normal, overweight and obese were calculated via contrasts
* Analysed only in samples from women with T1D
^ Original scale (i.e. Observed taxa for richness or Inverted Simpson index

## Sheet: ESM Table 6a
ESM Table 6a. Beta diversity comparison for vaginal bacterial and fungal microbiomes . Significant p (<0.05) in bold
	Exposure variable	Adjustments		Taxonomic level	Significant interaction (P-value)	Comparison within levels of variables with interaction	p	Adjusted	R2	R2 95% Confidence interval
		Fixed	Random					p
Bacterial Beta diversity	T1D status	Parity, BMI	SeqBatch, motherID	Species	..	..	0.39	0.39	0.0032	-0.92%; 1.56%
				Genus	..	..	0.24	0.39	0.0046	-1.03%; 1.94%
				Family	..	..	0.22	0.39	0.0051	-1.05%; 2.07%
				Order	..	..	0.33	0.39	0.0041	-0.99%; 1.81%
				Phylum	..	..	0.27	0.39	0.0044	-1.01%; 1.89%
	Pre-term birth*	Parity, BMI	SeqBatch, motherID	Species	..	..	0.51	0.54	0.0016	-1.0.7%; 1.40%
				Genus	..	..	0.52	0.54	0.0047	-1.63%;2.56%
				Family	..	..	0.54	0.54	0.0036	-1.48%; 2.19%
				Order	..	..	0.52	0.54	0.0037	-1.5%; 2.2%
				Phylum	..	..	0.52	0.54	0.0048	-1.65%; 2.62%
	Preeclampsia*	Parity, BMI	SeqBatch, motherID	Species	..	..	0.27	0.3	0.0052	-1.62%; 2.66%
				Genus	..	..	0.28	0.3	0.0114	-2.01%; 4.29%
				Family	..	..	0.29	0.3	0.0141	-2.09%; 4.92%
				Order	..	..	0.3	0.3	0.0151	-2.1%; 5.13%
				Phylum	..	..	0.27	0.3	0.0084	-1.87%; 3.55%
	HLA type	T1D, Parity, BMI	SeqBatch, motherID	Species	HLA:T1D (0.026)	T1D (HLA-DR34 vs HLA-DRXX)	0.24	0.4	0.019	-4%; 7.9%
						Non-T1D (HLA-DR34 vs HLA-DRXX)	0.41	0.51	0.0152	-4%; 7.1%
						HLA-DRXX (T1D vs Non-T1D)	0.056	0.14	0.032	-4.5%; 11%
						HLA-DR Group3o4 (T1D vs Non-T1D)	0.046	0.14	0.013	-2%; 4.7%
						HLA-DR34 (T1D vs Non-T1D)	0.86	0.86	0.0078	-3.2%; 4.7%
				Genus	HLA:T1D (0.001)	T1D (HLA-DR34 vs HLA-DRXX)	0.045	0.058	0.037	-4.4%; 12%
						Non-T1D (HLA-DR34 vs HLA-DRXX)	0.046	0.058	0.0408	-4.7%; 13%
						HLA-DRXX (T1D vs Non-T1D)	0.003	0.015	0.1034	-2.5%; 23%
						HLA-DR Group3o4 (T1D vs Non-T1D)	0.007	0.018	0.0284	-2.1%; 7.8%
						HLA-DR34 (T1D vs Non-T1D)	0.67	0.67	0.011	-3.6%; 5.8%
				Family	HLA:T1D (0.001)	T1D (HLA-DR34 vs HLA-DRXX)	0.046	0.064	0.04	-4.4%; 12%
						Non-T1D (HLA-DR34 vs HLA-DRXX)	0.051	0.064	0.04	-4.8%; 13%
						HLA-DRXX (T1D vs Non-T1D)	0.002	0.01	0.12	-1.5%; 26%
						HLA-DR Group3o4 (T1D vs Non-T1D)	0.005	0.013	0.0326	-2%; 8.5%
						HLA-DR34 (T1D vs Non-T1D)	0.63	0.63	0.0105	-3.5%; 5.6%
				Order	HLA:T1D (0.001)	T1D (HLA-DR34 vs HLA-DRXX)	0.054	0.082	0.0424	-4.4%; 13%
						Non-T1D (HLA-DR34 vs HLA-DRXX)	0.066	0.082	0.0437	-4.7%; 13%
						HLA-DRXX (T1D vs Non-T1D)	0.001	0.005	0.13	-1%; 27%
						HLA-DR Group3o4 (T1D vs Non-T1D)	0.008	0.02	0.0291	-2.1%; 7.9%
						HLA-DR34 (T1D vs Non-T1D)	0.62	0.62	0.01	-3.4%; 5.4%
				Phylum	HLA:T1D (0.001)	T1D (HLA-DR34 vs HLA-DRXX)	0.082	0.14	0.0408	-4.4%; 12.6%
						Non-T1D (HLA-DR34 vs HLA-DRXX)	0.13	0.16	0.0347	-4.7%; 11.7%
						HLA-DRXX (T1D vs Non-T1D)	0.007	0.018	0.13	-1%; 27.5%
						HLA-DR Group3o4 (T1D vs Non-T1D)	0.003	0.015	0.0429	-1.7%; 10%
						HLA-DR34 (T1D vs Non-T1D)	0.85	0.85	0.002	-1.8%; 2.2%
Fungal Beta diversity	T1D status	Parity, BMI	SeqBatch, motherID	Species	..	..	0.044	0.073	0.0136	-2.29%; 5%
				Genus	..	..	0.034	0.073	0.0144	-2.31%; 5.19%
				Family	..	..	0.013	0.065	0.0163	-2.36%; 5.61%
				Order	..	..	0.53	0.58	0.0059	-1.83%; 3%
				Phylum	..	..	0.58	0.58	0.0018	-1.17%; 1.53%
	Pre-term birth*	Parity, BMI	SeqBatch, motherID	Species	..	..	0.48	0.75	0.015	-4.1%; 7.1%
				Genus	..	..	0.57	0.75	0.0144	-4.05%; 6.93%
				Family	..	..	0.6	0.75	0.014	-4.05%; 6.93%
				Order	..	..	0.38	0.75	0.0182	-4.33%; 7.96%
				Phylum	..	..	0.82	0.82	5e-05	-0.32%; 0.33%
	Preeclampsia*	Parity, BMI	SeqBatch, motherID	Species	..	..	0.63	0.71	0.0121	-3.5%; 6%
				Genus	..	..	0.62	0.71	0.012	-3.5%; 5.9%
				Family	..	..	0.66	0.71	0.0117	-3.5%; 5.8%
				Order	..	..	0.27	0.71	0.0194	-4%; 7.9%
				Phylum	..	..	0.71	0.71	0.0021	-1.8%; 2.2%
	HLA Type	T1D, Parity, BMI	SeqBatch, motherID	Species	..	..	0.4	0.75	0.0147	-2.6%; 5.3%
				Genus	..	..	0.42	0.75	0.0148	-2.4%; 5.3%
				Family	..	..	0.45	0.75	0.0144	-2.4%; 5.2%
				Order	..	..	0.7	0.88	0.0115	-2.3%; 4.6%
				Phylum	..	..	0.98	0.98	0	-0%; 0%
T1D status: Type 1 diabetes status; levels: T1D, Non-T1D
Pre-term birth levels: Pre-term, Term
Preeclampsia levels: Preeclampsia, Non-Preeclampsia
Parity levels: Nulliparous, multiparous
BMI: Body mass index; levels: Normal weight, overweight, obese
HLA: Human leucocyte antigen; levels: HLA-DR34, HLA-DR Group3o4 and HLA-DRXX
HLA-DR Group3o4: any combination of DR 3 and 4, but not 3,4, i.e., HLA-DR 3, X, -DR 4, X, -DR 3, 3, -DR 4, 4
Note: Models for testing differences beta diversity were fit using Vegan - PERMANOVA
* Analysed only in samples from women with T1D

## Sheet: ESM Table 6b
ESM Table 6b. Beta diversity comparison for vaginal bacterial and fungal microbiomes . Significant p (<0.05) in bold
	Exposure variable	Adjustments		Taxonomic level	Significant interaction (P-value)	Comparison within levels of variables with interaction	p	Adjusted	R2	R2 95% Confidence interval
		Fixed	Random					p
Bacterial Beta diversity	T1D status	Parity, BMI	SeqBatch, motherID	Species	T1D status : BMI (0.001)	Normal weight (T1D vs. Non-T1D)	0.13	0.29	0.0112	-2.1%; 4.4%
						Overweight (T1D vs. Non-T1D)	0.33	0.33	0.0125	-3.4%; 5.9%
						Obese (T1D vs. Non-T1D)	0.19	0.29	0.0181	-3.7%; 7.4%
				Genus	..	..	0.36	0.36	0.0036	-0.95%; 1.64%
				Family	..	..	0.3	0.36	0.0036	-0.95%; 1.67%
				Order	..	..	0.32	0.36	0.0037	-0.97%; 1.7%
				Phylum	..	..	0.22	0.36	0.0046	-1.03%; 1.96%
	Pre-term birth*	Parity, BMI	SeqBatch, motherID	Species	..	..	0.77	0.81	0.0054	-1.7%; 2.80%
				Genus	..	..	0.81	0.81	0.0057	-1.78%;2.92%
				Family	..	..	0.57	0.81	0.0041	-1.58%; 2.4%
				Order	..	..	0.53	0.81	0.0045	-1.64%; 2.55%
				Phylum	..	..	0.52	0.81	0.0039	-1.56%; 2.35%
	Preeclampsia*	Parity, BMI	SeqBatch, motherID	Species	..	..	0.32	0.52	0.0081	-1.92%; 3.54%
				Genus	Preeclampsia : BMI (0.023)	Normal weight (PE vs. Non-PE)	0.17	0.26	0.0212	-4.16%; 8.4%
						Overweight (PE vs. Non-PE)	0.07	0.21	0.0656	-6.32%; 19.5%
						Obese (PE vs. Non-PE)	0.61	0.61	0.0153	-4.8%; 7.87%
				Family	Preeclampsia : BMI (0.026)	Normal weight (PE vs. Non-PE)	0.34	0.51	0.0157	-3.86%; 4.37%
						Overweight (PE vs. Non-PE)	0.072	0.22	0.0607	-6.38%; 18.5%
						Obese (PE vs. Non-PE)	0.51	0.51	0.0163	-4.9%; 8.15%
				Order	Preeclampsia : BMI (0.029)	Normal weight (PE vs. Non-PE)	0.31	0.47	0.0174	-2.13%; 7.44%
						Overweight (PE vs. Non-PE)	0.08	0.24	0.062	-6.37%; 18.77%
						Obese (PE vs. Non-PE)	0.57	0.57	0.0157	-4.84%; 7.99%
				Phylum	..	..	0.52	0.52	0.015	-2.18%; 5.18%
	HLA type	T1D, Parity, BMI	SeqBatch, motherID	Species	HLA:T1D (0.043)	T1D (HLA-DR34 vs HLA-DRXX)	0.1	0.23	0.0251	-4.3%; 9.3%
						Non-T1D (HLA-DR34 vs HLA-DRXX)	0.75	91	0.0074	-3.2%; 4.6%
						HLA-DRXX (T1D vs Non-T1D)	0.06	0.23	0.0349	-4.5%; 11.5%
						HLA-DRGroup3o4 (T1D vs Non-T1D)	0.14	0.23	0.0099	-2%; 3.9%
						HLA-DR34 (T1D vs Non-T1D)	0.91	0.91	0.005	-2.7%; 3.7%
				Genus	HLA:T1D (0.001)	T1D (HLA-DR34 vs HLA-DRXX)	0.006	0.015	0.072	-3.7%; 18.2%
						Non-T1D (HLA-DR34 vs HLA-DRXX)	0.27	0.34	0.022	-4.4%; 8.7%
						HLA-DRXX (T1D vs Non-T1D)	0.001	0.005	0.1322	-0.8%; 27%
						HLA-DRGroup3o4 (T1D vs Non-T1D)	0.009	0.015	0.0234	-2.1%; 6.8%
						HLA-DR34 (T1D vs Non-T1D)	0.61	0.61	0.0113	-3.6%; 5.7%
				Family	HLA:T1D (0.001)	T1D (HLA-DR34 vs HLA-DRXX)	0.014	0.025	0.0739	-3.7%; 18.4%
						Non-T1D (HLA-DR34 vs HLA-DRXX)	0.222	0.28	0.0225	-4.4%; 8.9%
						HLA-DRXX (T1D vs Non-T1D)	0.001	0.005	0.1488	-0.29%; 29.5%
						HLA-DRGroup3o4 (T1D vs Non-T1D)	0.015	0.025	0.0266	-2.1%; 7.4%
						HLA-DR34 (T1D vs Non-T1D)	0.61	0.61	0.0113	-3.6%; 5.9%
				Order	HLA:T1D (0.001)	T1D (HLA-DR34 vs HLA-DRXX)	0.01	0.025	0.0732	-3.7%; 18.3%
						Non-T1D (HLA-DR34 vs HLA-DRXX)	0.24	0.3	0.0228	-4.4%; 9%
						HLA-DRXX (T1D vs Non-T1D)	0.001	0.005	0.1505	-0.41%; 29.7%
						HLA-DRGroup3o4 (T1D vs Non-T1D)	0.015	0.025	0.0277	-2.1%; 7.6%
						HLA-DR34 (T1D vs Non-T1D)	0.56	0.56	0.0106	-3.5%; 5.7%
				Phylum	HLA:T1D (0.001)	T1D (HLA-DR34 vs HLA-DRXX)	0.01	0.017	0.0733	-3.7%; 18.3%
						Non-T1D (HLA-DR34 vs HLA-DRXX)	0.51	0.64	0.0107	-3.6%; 5.7%
						HLA-DRXX (T1D vs Non-T1D)	0.002	0.01	0.1478	0.22%; 29.3%
						HLA-DRGroup3o4 (T1D vs Non-T1D)	0.005	0.013	0.0386	-1.8%; 9.5%
						HLA-DR34 (T1D vs Non-T1D)	0.68	0.68	0.0052	-2.7%; 3.8%
Fungal Beta diversity	T1D status	Parity, BMI	SeqBatch, motherID	Species	..	..	0.096	0.16	0.0115	-2.2%; 4.5%
				Genus	..	..	0.094	0.16	0.011	-2.19%; 4.39%
				Family	..	..	0.055	0.16	0.0124	-2.23%; 4.74%
				Order	..	..	0.72	0.72	0.0046	-1.69%; 2.61%
				Phylum	..	..	0.66	0.72	0.0019	-1.18%; 1.55%
	Pre-term birth*	Parity, BMI	SeqBatch, motherID	Species	..	..	0.53	0.66	0.0142	-4.1%; 6.9%
				Genus	..	..	0.42	0.66	0.0172	-4.3%; 7.74%
				Family	..	..	0.39	0.66	0.0166	-4.26%; 7.59%
				Order	..	..	0.28	0.66	0.0214	-4.55%; 8.84%
				Phylum	..	..	0.66	0.66	0.004	-2.55%; 3.36%
	Preeclampsia*	Parity, BMI	SeqBatch, motherID	Species	..	..	0.79	0.79	0.0107	-3.5%; 5.64%
				Genus	..	..	0.79	0.79	0.0105	-3.5%; 5.6%
				Family	..	..	0.77	0.79	0.01	-3.5%; 5.5%
				Order	..	..	0.34	0.79	0.017	-4.05%; 7.4%
				Phylum	..	..	0.64	0.79	0.0043	-2.5%; 3.3%
	HLA Type	T1D, Parity, BMI	SeqBatch, motherID	Species	..	..	0.34	0.51	0.0156	-2.4%; 5.5%
				Genus	..	..	0.3	0.51	0.0156	-2.4%; 5.5%
				Family	..	..	0.36	0.51	0.0151	-2.4%; 5.4%
				Order	..	..	0.41	0.51	0.0147	-2.3%; 4.6%
				Phylum	..	..	0.73	0.73	0.0052	-0.2%; 5.3%
T1D status: Type 1 diabetes status; levels: T1D, Non-T1D
Pre-term birth levels: Pre-term, Term
Preeclampsia levels: Preeclampsia, Non-Preeclampsia
Parity levels: Nulliparous, multiparous
BMI: Body mass index; levels: Normal weight, overweight, obese
HLA: Human leucocyte antigen; levels: HLA-DR34, HLA-DRGroup3o4 and HLA-DRXX
HLA-DRGroup3o4: any combination of DR 3 and 4, but not 3,4, i.e., HLA-DR 3, X, -DR 4, X, -DR 3, 3, -DR 4, 4
Note: Models for testing differences beta diversity were fit using Vegan - PERMANOVA
* Analysed only in samples from women with T1D

## Sheet: ESM Table 7
ESM Table 7. Differential abundance analysis for vaginal bacterial microbiome. Significant FDRs (<0.1) in bold. Limma analysis
Differentially abundant bacterial taxa
							logFC 95% Confidence intervals		Mean		Standard error
Taxonomic level	Comparison	Group	Enriched	Classification	FDR	log-Fold Change	CI.L	CI.R	No condition	Condition	No condition	Condition
Species	T1D vs. Non-T1D	All women	T1D	Lactobacillus jensenii	0.0089	-2.3359	-3.6718	-1	7.3436	9.6796	0.8042	0.8197
Species	T1D vs. Non-T1D	All women	T1D	Lactobacillus iners	0.0089	-2.9308	-4.5893	-1.2724	9.4913	12.4222	1.0123	1.00018
Phylum	T1D vs. Non-T1D	All women	Non-T1D	Campylobacterota	0.095	1.229	0.1658	2.2931	7.0861	5.8566	0.69	0.5893
Genus	T1D vs. Non-T1D	Women with normal weight	T1D	Anaerococcus	0.0405828	-2.01007	-3.42837	-0.59178	6.29581	8.30589	0.483295	0.54051
Genus	T1D vs. Non-T1D	Women with normal weight	T1D	Varibaculum	0.0405828	-1.44114	-2.52267	-0.359625	4.25849	5.69963	0.373587	0.407596
Genus	T1D vs. Non-T1D	Women with normal weight	T1D	Lactobacillus	0.0405828	-2.03715	-3.58473	-0.489577	17.8389	19.876	0.536304	0.581665
Genus	T1D vs. Non-T1D	Women with normal weight	T1D	Gardnerella	0.0405828	-2.71605	-4.80488	-0.627225	7.62166	10.3377	0.699696	0.806664
Genus	T1D vs. Non-T1D	Women with normal weight	T1D	Howardella	0.0405828	-1.66925	-2.96507	-0.373432	5.31349	6.98274	0.448887	0.487199
Genus	T1D vs. Non-T1D	Women with normal weight	T1D	Prevotella	0.0405828	-2.2481	-4.01519	-0.481022	9.40718	11.6553	0.600514	0.674886
Genus	T1D vs. Non-T1D	Women with normal weight	T1D	Porphyromonas	0.0627804	-1.37178	-2.5543	-0.189262	4.47119	5.84298	0.412218	0.442215
Genus	T1D vs. Non-T1D	Women with normal weight	T1D	Streptococcus	0.0648684	-1.65135	-3.13043	-0.172275	6.74831	8.39967	0.505678	0.562181
Genus	T1D vs. Non-T1D	Women with normal weight	T1D	Peptoniphilus	0.0648684	-1.42603	-2.72512	-0.126937	5.86553	7.29156	0.447889	0.490383
Genus	T1D vs. Non-T1D	Women with normal weight	T1D	Finegoldia	0.0648684	-1.5874	-3.05533	-0.119473	7.87683	9.46424	0.503084	0.556849
Genus	T1D vs. Non-T1D	Women with normal weight	T1D	Staphylococcus	0.0736925	-1.74834	-3.43851	-0.0581636	7.18019	8.92853	0.57889	0.641478
Genus	T1D vs. Non-T1D	Women with normal weight	T1D	Campylobacter	0.0829782	-1.21206	-2.43682	0.0126926	5.08395	6.29601	0.429163	0.455933
Genus	T1D vs. Non-T1D	Women with normal weight	T1D	Corynebacterium	0.0873941	-1.49077	-3.07116	0.0896233	7.25159	8.74236	0.541577	0.599553
Genus	T1D vs. Non-T1D	Women with normal weight	T1D	Ureaplasma	0.0873941	-1.5801	-3.23375	0.0735486	4.99233	6.57244	0.569477	0.624816
Genus	T1D vs. Non-T1D	Women with normal weight	T1D	Bifidobacterium	0.0923427	-1.41333	-2.96093	0.134258	6.10145	7.51479	0.536112	0.581854
Genus	T1D vs. Non-T1D	Women with normal weight	T1D	Dialister	0.0923427	-1.30565	-2.75734	0.146032	7.32194	8.62759	0.496824	0.55131
Species	T1D vs. Non-T1D	Sensitivity analysis PE	T1D	Lactobacillus iners	0.0089	-3.36261	-5.18349	-1.54173	9.46308	12.8257	1.03435	1.16803
Species	T1D vs. Non-T1D	Sensitivity analysis PE	T1D	Lactobacillus jensenii	0.02535	-2.31111	-3.76022	-0.862006	7.42296	9.73408	0.821	0.936354
Genus	T1D vs. Non-T1D	Sensitivity analysis PE [normal weight]	T1D	Lactobacillus	0.0366024	-2.19633	-3.77142	-0.621233	17.9321	20.1284	0.538187	0.597562
Genus	T1D vs. Non-T1D	Sensitivity analysis PE [normal weight]	T1D	Prevotella	0.0366024	-2.45911	-4.29982	-0.618404	9.223	11.6821	0.616114	0.709647
Genus	T1D vs. Non-T1D	Sensitivity analysis PE [normal weight]	T1D	Varibaculum	0.0366024	-1.52122	-2.65022	-0.39222	4.32834	5.84956	0.385806	0.428259
Genus	T1D vs. Non-T1D	Sensitivity analysis PE [normal weight]	T1D	Anaerococcus	0.0366024	-1.97414	-3.45383	-0.494444	6.37009	8.34422	0.498783	0.567409
Genus	T1D vs. Non-T1D	Sensitivity analysis PE [normal weight]	T1D	Howardella	0.0366024	-1.79622	-3.1527	-0.439735	5.31147	7.10769	0.463865	0.514288
Genus	T1D vs. Non-T1D	Sensitivity analysis PE [normal weight]	T1D	Gardnerella	0.0567951	-2.61866	-4.78368	-0.453649	7.65453	10.2732	0.719161	0.83941
Genus	T1D vs. Non-T1D	Sensitivity analysis PE [normal weight]	T1D	Streptococcus	0.0652746	-1.74403	-3.30205	-0.186005	6.79803	8.54205	0.526234	0.596526
Genus	T1D vs. Non-T1D	Sensitivity analysis PE [normal weight]	T1D	Peptoniphilus	0.0652746	-1.45781	-2.82084	-0.0947715	5.89847	7.35627	0.464143	0.518532
Genus	T1D vs. Non-T1D	Sensitivity analysis PE [normal weight]	T1D	Porphyromonas	0.0652746	-1.32141	-2.54684	-0.0959905	4.57812	5.89953	0.42306	0.460956
Genus	T1D vs. Non-T1D	Sensitivity analysis PE [normal weight]	T1D	Staphylococcus	0.0652746	-1.84301	-3.58508	-0.100932	7.25878	9.10178	0.589742	0.665811
Genus	T1D vs. Non-T1D	Sensitivity analysis PE [normal weight]	T1D	Campylobacter	0.0652746	-1.36693	-2.6565	-0.0773508	5.13938	6.50631	0.444691	0.48556
Genus	T1D vs. Non-T1D	Sensitivity analysis PE [normal weight]	T1D	Bifidobacterium	0.0652746	-1.67583	-3.29738	-0.0542913	6.18661	7.86245	0.551986	0.61704
Genus	T1D vs. Non-T1D	Sensitivity analysis PE [normal weight]	T1D	Finegoldia	0.0652746	-1.56237	-3.08723	-0.0375012	7.90884	9.4712	0.519262	0.580085
Species	T1D vs. Non-T1D	Women with HLA-DRXX	Non-T1D	Lactobacillus reuteri	0.0409115	3.34847	1.20431	5.49262	7.72217	4.3737	0.731519	1.00323
Species	T1D vs. Non-T1D	Women with HLA-DRXX	Non-T1D	Prevotella corporis	0.0409115	2.5988	0.90635	4.29125	6.27214	3.67334	0.545439	0.809577
Species	T1D vs. Non-T1D	Women with HLA-DRXX	Non-T1D	Varibaculum cambriense	0.05314	1.65868	0.463404	2.85395	5.06621	3.40753	0.365905	0.581112
Species	T1D vs. Non-T1D	Women with HLA-DRXX	Non-T1D	Corynebacterium tuberculostearicum	0.05314	2.2594	0.606753	3.91204	6.79348	4.53408	0.523463	0.795164
Species	T1D vs. Non-T1D	Women with HLA-DRXX	Non-T1D	Fenollaria	0.05314	2.1028	0.5322	3.6734	6.27493	4.17213	0.475863	0.76582
Species	T1D vs. Non-T1D	Women with HLA-DRXX	Non-T1D	Staphylococcus epidermidis	0.0768274	2.41981	0.466212	4.37341	8.44738	6.02757	0.643739	0.927001
Species	T1D vs. Non-T1D	Women with HLA-DRXX	Non-T1D	Lawsonella clevelandensis	0.0929968	1.43991	0.211981	2.66784	4.69339	3.25348	0.380604	0.594801
Species	T1D vs. Non-T1D	Women with HLA-DRXX	Non-T1D	Anaerococcus murdochii	0.0930408	1.79113	0.228501	3.35376	6.21601	4.42488	0.467781	0.764432
Family	T1D vs. Non-T1D	Women with HLA-DRXX	T1D	Bifidobacteriaceae	0.0414007	-4.5641	-7.50261	-1.62559	9.3129	13.877	0.853195	1.45099
Order	T1D vs. Non-T1D	Women with HLA-DRXX	T1D	Bifidobacteriales	0.0174058	-4.94615	-7.97465	-1.91765	9.15295	14.0991	0.939688	1.4683
Species	T1D vs. Non-T1D	Women with HLA-DRG3o4	T1D	Lactobacillus jensenii	0.0268803	-2.65901	-4.24227	-1.07575	8.46849	11.1275	0.816067	0.783416
Species	T1D vs. Non-T1D	Women with HLA-DRG3o4	T1D	Lactobacillus iners	0.0268803	-3.76703	-6.11997	-1.4141	9.60192	13.369	1.17659	1.20152
Species	T1D vs. Non-T1D	Women with HLA-DRG3o4	T1D	Anaerococcus prevotii	0.0506765	-1.29419	-2.22248	-0.365912	5.01408	6.30827	0.484003	0.452781
Species	T1D vs. Non-T1D	Women with HLA-DRG3o4	T1D	Varibaculum cambriense	0.0506765	-0.92633	-1.59468	-0.257975	4.75986	5.68619	0.350385	0.323628
Species	T1D vs. Non-T1D	Women with HLA-DRG3o4	T1D	Corynebacterium pseudogenitalium	0.083194	-1.01114	-1.83004	-0.192246	4.72035	5.7315	0.428636	0.397369
Species	T1D vs. Non-T1D	Women with HLA-DRG3o4	T1D	Prevotella corporis	0.083194	-1.18772	-2.15836	-0.217086	5.09474	6.28246	0.506113	0.473465
Species	T1D vs. Non-T1D	Women with HLA-DRG3o4	T1D	Staphylococcus epidermidis	0.0928335	-1.28512	-2.38074	-0.189497	7.7419	9.02702	0.569679	0.536366
Species	T1D vs. Non-T1D	Women with HLA-DRG3o4	T1D	Lactobacillus reuteri	0.0932222	-1.37258	-2.57048	-0.174685	6.10512	7.4777	0.622276	0.587132
Genus	T1D vs. Non-T1D	Women with HLA-DRG3o4	T1D	Lactobacillus	6.38045e-05	-3.45501	-4.8881	-2.02193	16.4339	19.8889	0.75658	0.705868
Genus	T1D vs. Non-T1D	Women with HLA-DRG3o4	T1D	Varibaculum	0.000639358	-2.08812	-3.10182	-1.07441	3.63173	5.71985	0.535804	0.498462
Genus	T1D vs. Non-T1D	Women with HLA-DRG3o4	T1D	Staphylococcus	0.000677448	-3.0095	-4.51348	-1.50553	5.65471	8.66421	0.792015	0.743196
Genus	T1D vs. Non-T1D	Women with HLA-DRG3o4	T1D	Anaerococcus	0.0105739	-2.04017	-3.3353	-0.745034	5.7925	7.83267	0.688008	0.632512
Genus	T1D vs. Non-T1D	Women with HLA-DRG3o4	T1D	Ureaplasma	0.0150183	-2.31698	-3.89787	-0.73609	5.28173	7.59871	0.829373	0.784999
Genus	T1D vs. Non-T1D	Women with HLA-DRG3o4	T1D	Peptoniphilus	0.0150183	-1.68482	-2.86169	-0.507946	5.11893	6.80375	0.624765	0.575247
Genus	T1D vs. Non-T1D	Women with HLA-DRG3o4	T1D	Porphyromonas	0.0150183	-1.58383	-2.69257	-0.475091	4.13604	5.71987	0.589263	0.541081
Genus	T1D vs. Non-T1D	Women with HLA-DRG3o4	T1D	Enterococcus	0.0192298	-2.20242	-3.81777	-0.587063	5.30203	7.50445	0.853195	0.795138
Genus	T1D vs. Non-T1D	Women with HLA-DRG3o4	T1D	Corynebacterium	0.0275169	-1.82883	-3.25924	-0.39842	6.25817	8.087	0.760421	0.697867
Genus	T1D vs. Non-T1D	Women with HLA-DRG3o4	T1D	Lawsonella	0.0303483	-1.30312	-2.35321	-0.253032	4.0248	5.32792	0.558204	0.512298
Genus	T1D vs. Non-T1D	Women with HLA-DRG3o4	T1D	Fenollaria	0.0625254	-1.30727	-2.51782	-0.096722	4.83013	6.1374	0.643748	0.590275
Genus	T1D vs. Non-T1D	Women with HLA-DRG3o4	T1D	Campylobacter	0.0652064	-1.22104	-2.38078	-0.0613021	5.22213	6.44317	0.618207	0.563605
Genus	T1D vs. Non-T1D	Women with HLA-DRG3o4	T1D	Gardnerella	0.07905	-1.83749	-3.68607	0.0110954	6.59788	8.43537	0.984536	0.899515
Family	T1D vs. Non-T1D	Women with HLA-DRG3o4	T1D	Lactobacillaceae	0.00683023	-2.05466	-3.18473	-0.924583	17.3578	19.4125	0.593034	0.552847
Phylum	T1D vs. Non-T1D	Women with HLA-DRG3o4	Non-T1D	Campylobacterota	0.0350598	1.6812	0.427272	2.93512	6.4613	4.7801	0.655492	0.609164
Species	Pre-term birth vs. non-Pre-term birth	Women with T1D	Non-pre-term	Lactobacillus reuteri	0.0405	-2.01	-4.5567	-1.573	7.702	4.637	0.724	1.04
Species	Preeclampsia vs. Non-preeclampsia	Women with T1D	Preeclampsia	Gardnerella vaginalis	0.012	-4.8	-7.9	-1.8	8.4147	13.2352	1.2246	2.4863
Univariate Generalized linear models using glmmTMB were applied to individual genera and families that were present in more than 25% of the samples to test differences between groups
						logFC (i.e. log base e) with 95% Confidence intervals			Mean		Standard error
Taxonomic level	Comparison	Group	Enriched	Classification	p	Estimate	CI.l	CI.U	No condition	Condition	No condition	Condition
Species	T1D vs. Non-T1D	All women	T1D	Malassezia restricta	0.0397	1.3532	0.03	2.71	303	1246	86	407
Species	T1D vs. Non-T1D	All women	NA	Candida albicans	0.464	-0.1	-0.49	1.09	8046	10532	1235	1524
Genus	T1D vs. Non-T1D	All women	NA	Malassezia	0.144	0.91	-0.32	2.17	1032	3396	346	1507
Genus	T1D vs. Non-T1D	All women	NA	Candida	0.441	0.27	-0.42	0.96	8638	11069	1233	1511
Family	T1D vs. Non-T1D	All women	NA	Malasseziaceae	0.144	0.91	-0.32	2.17	1032	3396	346	1507
Family	T1D vs. Non-T1D	All women	NA	Saccharomycetaceae	0.52	0.6	-1.36	2.64	993	1267	578	643
Family	T1D vs. Non-T1D	All women	NA	Peniophoraceae	0.868	0.2	-1.97	2.39	771	880	305	335
Order	T1D vs. Non-T1D	All women	NA	Russulales	0.883	-0.14	-2.05	1.85	1019	880	335	335
Order	T1D vs. Non-T1D	All women	NA	Polyporales	0.202	0.99	-0.6	2.58	817	2240	200	678
Order	T1D vs. Non-T1D	All women	NA	Malasseziales	0.144	0.905	-0.32	2.17	1032	3396	346	1507
Order	T1D vs. Non-T1D	All women	NA	Saccharomycetales	0.299	-0.1	-0.25	0.83	10264	12865	1301	1492
Phylum	T1D vs. Non-T1D	All women	NA	Basidiomycota	0.124	0.4	-0.12	1	7347	11446	1044	2014
Phylum	T1D vs. Non-T1D	All women	NA	Ascomycota	0.875	-0.02	-0.29	0.25	13886	15105	118	1474
Species	Pre-term birth vs. non-Pre-term birth	Women with T1D	NA	Malassezia restricta	0.093	-2	-4.89	0.14	665	3287	261	1525
Species	Pre-term birth vs. non-Pre-term birth	Women with T1D	NA	Candida albicans	0.252	0.1	-0.98	0.34	11712	10428	2113	2332
Genus	Pre-term birth vs. non-Pre-term birth	Women with T1D	Pre-term	Malassezia	0.019	-2	-3.9	-0.4	1363	10205	593	6038
Genus	Pre-term birth vs. non-Pre-term birth	Women with T1D	NA	Candida	0.075	-0.5	-1.11	0.11	12391	10569	2106	2291
Family	Pre-term birth vs. non-Pre-term birth	Women with T1D	Pre-term	Malasseziaceae	0.019	-2	-3.9	-0.4	1363	10205	593	6038
Family	Pre-term birth vs. non-Pre-term birth	Women with T1D	NA	Saccharomycetaceae	0.97	0.04	-2.83	2.31	1038	300	754	160
Family	Pre-term birth vs. non-Pre-term birth	Women with T1D	NA	Peniophoraceae	0.751	0.5	-3.96	4.15	1035	577	482	531
Order	Pre-term birth vs. non-Pre-term birth	Women with T1D	NA	Russulales	0.751	0.5	-3.96	4.15	1035	577	482	531
Order	Pre-term birth vs. non-Pre-term birth	Women with T1D	NA	Polyporales	0.623	1.1	-4.23	4.65	2849	301	1011	242
Order	Pre-term birth vs. non-Pre-term birth	Women with T1D	NA	Malasseziales	0.043	-2.4	-5.12	-0.19	1363	10205	593	6038
Order	Pre-term birth vs. non-Pre-term birth	Women with T1D	NA	Saccharomycetales	0.6	0.2	-0.65	0.99	13618	12531	2086	2092
Phylum	Pre-term birth vs. non-Pre-term birth	Women with T1D	NA	Basidiomycota	0.25	-0.4	-1.97	0.45	10250	15089	1744	7094
Phylum	Pre-term birth vs. non-Pre-term birth	Women with T1D	NA	Ascomycota	0.63	-0.1	-0.58	3.76	15378	15884	2052	2117
Species	Preeclampsia vs. Non-preeclampsia	Women with T1D	NA	Malassezia restricta	0.25	1.4	-0.73	4.63	886	3344	273	2189
Species	Preeclampsia vs. Non-preeclampsia	Normal weight women with T1D	No-Preeclampsia	Candida albicans	0.04	0.2	0.1	4.34	12011	1.5	2296	1.5
Species	Preeclampsia vs. Non-preeclampsia	Overweight women with T1D	NA	Candida albicans	0.16	-0.8	-1.92	0.32	11659	14277	3301	2222
Species	Preeclampsia vs. Non-preeclampsia	Obese women with T1D	NA	Candida albicans	0.076	-1.2	-2.5	0.13	6481	19435	2698	9977
Genus	Preeclampsia vs. Non-preeclampsia	Women with T1D	NA	Malassezia	0.087	1.6	-0.18	3.75	1814	12244	591	9001
Genus	Preeclampsia vs. Non-preeclampsia	Normal weight women with T1D	No-Preeclampsia	Candida	0.026	2.4	0.29	4.55	12280	1.5	2258	1.5
Genus	Preeclampsia vs. Non-preeclampsia	Overweight women with T1D	NA	Candida	0.48	-0.4	-1.45	0.68	12176	14277	3134	2222
Genus	Preeclampsia vs. Non-preeclampsia	Obese women with T1D	Preeclampsia	Candida	0.019	-1.4	-2.5	-0.23	7530	19859	2803	9778
Family	Preeclampsia vs. Non-preeclampsia	Women with T1D	NA	Malasseziaceae	0.087	1.6	-0.18	3.75	1814	12244	591	9001
Family	Preeclampsia vs. Non-preeclampsia	Women with T1D	NA	Saccharomycetaceae	0.256	2.4	-1.73	9.72	898	3119	602	2709
Family	Preeclampsia vs. Non-preeclampsia	Women with T1D	NA	Peniophoraceae	0.62	-1.3	-6.27	5.17	1031	274	408	264
Order	Preeclampsia vs. Non-preeclampsia	Women with T1D	NA	Russulales	0.62	-1.3	-6.27	5.17	1031	274	408	264
Order	Preeclampsia vs. Non-preeclampsia	Women with T1D	No-Preeclampsia	Polyporales	0.014	-3.4	-5.89	0.71	2735	118	820	97.6
Order	Preeclampsia vs. Non-preeclampsia	Women with T1D	NA	Malasseziales	0.172	1.7	-0.6	4.73	814	12244	591	9001
Order	Preeclampsia vs. Non-preeclampsia	Women with T1D	NA	Saccharomycetales	0.47	0.2	-0.42	0.77	12125	18964	1535	4785
Phylum	Preeclampsia vs. Non-preeclampsia	Women with T1D	NA	Basidiomycota	0.78	-0.76	-0.97	0.64	10559	16581	1513	10436
Phylum	Preeclampsia vs. Non-preeclampsia	Women with T1D	NA	Ascomycota	0.79	0.07	-0.49	0.54	14451	20989	1508	4763
FDR: False discovery rate
T1D: Type 1 diabetes
HLA: Human leucocyte antigen; levels: HLA-DR34, HLA-DR Group3o4 and HLA-DRXX
